# Supplementary material for: Six-Year Biochar Experiment Reduces Soil N2O Emissions in Eucalyptus Plantations: Associations with Microbial N-Cycle Genes
Source: Microorganisms. 2026 Jul 12;14(7):1519. doi: 10.3390/microorganisms14071519 (PMC13414158; doi:10.3390/microorganisms14071519)
Supplement: Supplementary file 1 [file microorganisms-14-01519-s001.zip]

Archive with 1 entries (1 files):
- microorganisms-4381512-supplementary.pdf
